# Supplementary material for: Safranal Enhances the Efficacy of Praziquantel Against Schistosoma mansoni Infection and Alleviates Liver Fibrosis, Inflammation and Oxidative Stress in Mice
Source: J Xenobiot. 2026 Jun 26;16(4):120. doi: 10.3390/jox16040120 (PMC13397992; doi:10.3390/jox16040120)
Supplement: Supplementary file 1 [file jox-16-00120-s001.zip]

Archive with 1 entries (1 files):
- jox-4339085-supplementary.pdf
